# Supplementary material for: Utility of Circulating Cell-Free RNA Analysis for the Characterization of Global Transcriptome Profiles of Multiple Myeloma Patients
Source: Cancers (Basel). 2019 Jun 25;11(6):887. doi: 10.3390/cancers11060887 (PMC6628062; doi:10.3390/cancers11060887)
Supplement: Supplementary file 1 [file cancers-11-00887-s001.zip]

Archive with 1 entries (1 files):
- cancers-512794-supplementary.gz
